# Supplementary material for: A Blood–Bone–Tooth Model for Age Prediction in Forensic Contexts
Source: Biology (Basel). 2021 Dec 10;10(12):1312. doi: 10.3390/biology10121312 (PMC8698317; doi:10.3390/biology10121312)
Supplement: Supplementary file 1 [file biology-10-01312-s001.zip]

Archive with 1 entries (1 files):
- biology-1463405-supplementary.pdf
